# Supplementary material for: Shifts in Structure and Assembly Processes of Root Endophytic Community Caused by Climate Warming and Precipitation Increase in Alpine Grassland
Source: Microorganisms. 2024 Aug 28;12(9):1780. doi: 10.3390/microorganisms12091780 (PMC11434594; doi:10.3390/microorganisms12091780)
Supplement: Supplementary file 1 [file microorganisms-12-01780-s001.zip]

Archive with 1 entries (1 files):
- microorganisms-3143177-supplementary.pdf
